# Supplementary material for: Characterization and Genomic Analysis of a Novel Lytic Phage DCp1 against Clostridium perfringens Biofilms
Source: Int J Mol Sci. 2023 Feb 20;24(4):4191. doi: 10.3390/ijms24044191 (PMC9965233; doi:10.3390/ijms24044191)
Supplement: Supplementary file 1 [file ijms-24-04191-s001.zip]

Archive with 3 entries (3 files):
- Table S1. Lytic activity of phage DCp1 against different strains.pdf
- Table S2. Antibiotic sensitivity of strains.pdf
- Table S3. Functional grouping of predicted ORFs in phage DCp1 and their similarity to the database..pdf
